# Supplementary material for: Dracula aguilarii (Orchidaceae, Pleurothallidinae), a new species from southwestern Ecuador and the first confirmed location for Dracula soennemarkii
Source: PhytoKeys. 2026 Apr 23;273:281–97. doi: 10.3897/phytokeys.273.182821 (PMC13133676; doi:10.3897/phytokeys.273.182821)
Supplement: XML Treatment for Dracula aguilarii [file phytokeys.273.182821-treatment1.xml]

<!DOCTYPE tp:taxon-treatment
  PUBLIC "-//TaxonX//DTD Taxonomic Treatment Publishing DTD v0 20100105//EN" "tax-treatment-NSO.dtd">
<tp:taxon-treatment xmlns:tp="http://www.plazi.org/taxpub"><tp:treatment-meta><kwd-group><label>Taxon classification</label><kwd>
              <named-content content-type="kingdom">Plantae</named-content>
            </kwd><kwd>
              <named-content content-type="order">Asparagales</named-content>
            </kwd><kwd>
              <named-content content-type="family">Orchidaceae</named-content>
            </kwd></kwd-group><mixed-citation publication-type="journal"><person-group><name><surname>Baquero R.</surname><given-names>Luis E.</given-names></name><name><surname>Jiménez</surname><given-names>Marco M.</given-names></name><name><surname>Iturralde</surname><given-names>Gabriel A.</given-names></name></person-group><article-title><italic><tp:taxon-name><tp:taxon-name-part taxon-name-part-type="genus" reg="Dracula">Dracula</tp:taxon-name-part> <tp:taxon-name-part taxon-name-part-type="species" reg="aguilarii">aguilarii</tp:taxon-name-part></tp:taxon-name></italic> (<tp:taxon-name><tp:taxon-name-part taxon-name-part-type="family" reg="Orchidaceae">Orchidaceae</tp:taxon-name-part></tp:taxon-name>, <tp:taxon-name><tp:taxon-name-part taxon-name-part-type="subtribe" reg="Pleurothallidinae">Pleurothallidinae</tp:taxon-name-part></tp:taxon-name>), a new species from southwestern Ecuador and the first confirmed location for <italic><tp:taxon-name><tp:taxon-name-part taxon-name-part-type="genus" reg="Dracula">Dracula</tp:taxon-name-part> <tp:taxon-name-part taxon-name-part-type="species" reg="soennemarkii">soennemarkii</tp:taxon-name-part></tp:taxon-name></italic></article-title><source>PhytoKeys</source><day>23</day><month>04</month><year>2026</year><volume>273</volume><fpage>281</fpage><lpage>297</lpage><pub-id pub-id-type="doi">10.3897/phytokeys.273.182821</pub-id></mixed-citation></tp:treatment-meta><tp:nomenclature><tp:taxon-name><object-id xmlns:xlink="http://www.w3.org/1999/xlink" content-type="arpha" xlink:type="simple">7038ABE0-8481-5EC6-89AB-F6400F8D9BCE</object-id>
                		<tp:taxon-name-part taxon-name-part-type="genus" reg="Dracula">Dracula</tp:taxon-name-part> <tp:taxon-name-part taxon-name-part-type="species" reg="aguilarii">aguilarii</tp:taxon-name-part>
                	
                		<object-id xmlns:xlink="http://www.w3.org/1999/xlink" content-type="ipni" xlink:type="simple">urn:lsid:ipni.org:names:77379002-1</object-id>
                	</tp:taxon-name><tp:taxon-authority>Baquero, M.M.Jiménez &amp; Iturralde</tp:taxon-authority><tp:taxon-status xmlns:xlink="http://www.w3.org/1999/xlink" xlink:type="simple">sp. nov.</tp:taxon-status><xref ref-type="fig" rid="F1">Figs 1</xref><xref ref-type="fig" rid="F2">, 2</xref><xref ref-type="fig" rid="F3">, 3</xref></tp:nomenclature><tp:treatment-sec sec-type="Diagnosis"><title>Diagnosis.</title><p><italic><tp:taxon-name><tp:taxon-name-part taxon-name-part-type="genus" reg="Dracula">Dracula</tp:taxon-name-part> <tp:taxon-name-part taxon-name-part-type="species" reg="aguilarii">aguilarii</tp:taxon-name-part></tp:taxon-name></italic> is most similar to <italic><tp:taxon-name><tp:taxon-name-part taxon-name-part-type="genus" reg="Dracula">Dracula</tp:taxon-name-part> <tp:taxon-name-part taxon-name-part-type="species" reg="hirtzii">hirtzii</tp:taxon-name-part></tp:taxon-name></italic> Luer in having large, cream-colored, suffused with brown-reddish, and sepals with acute apices, but differs by its narrowly obovate, obtuse leaves (<italic>vs</italic>. elliptic, acute), densely pubescent sepals (<italic>vs</italic>. microscopically pubescent to glabrous), a broad, rounded, concave sepaline cup that includes the mentum and extends from the connate sepals onto the base of the dorsal sepal (<italic>vs</italic>. narrow, longitudinal mentum without additional sepal depression), shorter sepaline tails, the transversely elliptic hypochile (<italic>vs</italic>. oblong), and the smaller, transversely subquadrate epichile (Table <xref ref-type="table" rid="T1">1</xref>, Figs <xref ref-type="fig" rid="F4">4</xref>, <xref ref-type="fig" rid="F5">5</xref>).</p><table-wrap id="T1" position="float" orientation="portrait"><label>Table 1.</label><caption><p>Comparison of <italic><tp:taxon-name><tp:taxon-name-part taxon-name-part-type="genus" reg="Dracula">Dracula</tp:taxon-name-part> <tp:taxon-name-part taxon-name-part-type="species" reg="aguilarii">aguilarii</tp:taxon-name-part></tp:taxon-name></italic> and related species (<italic><tp:taxon-name><tp:taxon-name-part taxon-name-part-type="genus" reg="Dracula">D.</tp:taxon-name-part> <tp:taxon-name-part taxon-name-part-type="species" reg="hirtzii">hirtzii</tp:taxon-name-part></tp:taxon-name></italic>, <italic><tp:taxon-name><tp:taxon-name-part taxon-name-part-type="genus" reg="Dracula">D.</tp:taxon-name-part> <tp:taxon-name-part taxon-name-part-type="species" reg="ligiae">ligiae</tp:taxon-name-part></tp:taxon-name></italic>, and <italic><tp:taxon-name><tp:taxon-name-part taxon-name-part-type="genus" reg="Dracula">D.</tp:taxon-name-part> <tp:taxon-name-part taxon-name-part-type="species" reg="roezlii">roezlii</tp:taxon-name-part></tp:taxon-name></italic>).</p></caption><table><tbody><tr><th rowspan="1" colspan="1"/><th rowspan="1" colspan="1">
                    <italic>
                      <tp:taxon-name><tp:taxon-name-part taxon-name-part-type="genus" reg="Dracula">Dracula</tp:taxon-name-part> <tp:taxon-name-part taxon-name-part-type="species" reg="aguilarii">aguilarii</tp:taxon-name-part></tp:taxon-name>
                    </italic>
                  </th><th rowspan="1" colspan="1">
                    <italic>
                      <tp:taxon-name><tp:taxon-name-part taxon-name-part-type="genus" reg="Dracula">Dracula</tp:taxon-name-part> <tp:taxon-name-part taxon-name-part-type="species" reg="hirtzii">hirtzii</tp:taxon-name-part></tp:taxon-name>
                    </italic>
                  </th><th rowspan="1" colspan="1">
                    <italic>
                      <tp:taxon-name><tp:taxon-name-part taxon-name-part-type="genus" reg="Dracula">Dracula</tp:taxon-name-part> <tp:taxon-name-part taxon-name-part-type="species" reg="ligiae">ligiae</tp:taxon-name-part></tp:taxon-name>
                    </italic>
                  </th><th rowspan="1" colspan="1">
                    <italic>
                      <tp:taxon-name><tp:taxon-name-part taxon-name-part-type="genus" reg="Dracula">Dracula</tp:taxon-name-part> <tp:taxon-name-part taxon-name-part-type="species" reg="roezlii">roezlii</tp:taxon-name-part></tp:taxon-name>
                    </italic>
                  </th></tr><tr><td rowspan="1" colspan="1">
                    <bold>Plant size</bold>
                  </td><td rowspan="1" colspan="1">30 cm</td><td rowspan="1" colspan="1">20 cm</td><td rowspan="1" colspan="1">20 cm</td><td rowspan="1" colspan="1">25 cm</td></tr><tr><td rowspan="1" colspan="1">
                    <bold>Leaf shape</bold>
                  </td><td rowspan="1" colspan="1">narrowly obovate, obtuse</td><td rowspan="1" colspan="1">elliptic, acute</td><td rowspan="1" colspan="1">obovate, acute</td><td rowspan="1" colspan="1">ovate, acute</td></tr><tr><td rowspan="1" colspan="1">
                    <bold>Leaf length</bold>
                  </td><td rowspan="1" colspan="1">20–27 cm</td><td rowspan="1" colspan="1">12–18 cm</td><td rowspan="1" colspan="1">15–27 cm</td><td rowspan="1" colspan="1">15–25 cm</td></tr><tr><td rowspan="1" colspan="1">
                    <bold>Leaf width</bold>
                  </td><td rowspan="1" colspan="1">3–4 cm</td><td rowspan="1" colspan="1">2.0–3.5 cm</td><td rowspan="1" colspan="1">3.0–4.5 cm</td><td rowspan="1" colspan="1">2.5–5.5 cm</td></tr><tr><td rowspan="1" colspan="1">
                    <bold>Peduncle</bold>
                  </td><td rowspan="1" colspan="1">descending, verrucose</td><td rowspan="1" colspan="1">horizontal, sparsely bracted</td><td rowspan="1" colspan="1">horizontal, sparsely bracted</td><td rowspan="1" colspan="1">horizontal, sparsely bracted</td></tr><tr><td rowspan="1" colspan="1">
                    <bold>Inflorescence type</bold>
                  </td><td rowspan="1" colspan="1">congested, successively flowered raceme</td><td rowspan="1" colspan="1">lax raceme</td><td rowspan="1" colspan="1">lax raceme</td><td rowspan="1" colspan="1">lax raceme</td></tr><tr><td rowspan="1" colspan="1">
                    <bold>Dorsal Sepal shape</bold>
                  </td><td rowspan="1" colspan="1">ovate, concave</td><td rowspan="1" colspan="1">ovate, flat</td><td rowspan="1" colspan="1">broadly ovate, shallowly cupped</td><td rowspan="1" colspan="1">ovate, broad, flat</td></tr><tr><td rowspan="1" colspan="1">
                    <bold>Sepal tail length</bold>
                  </td><td rowspan="1" colspan="1">3.4–6.0 cm</td><td rowspan="1" colspan="1">7–10 cm</td><td rowspan="1" colspan="1">2.5–3.0 cm</td><td rowspan="1" colspan="1">7–8 cm</td></tr><tr><td rowspan="1" colspan="1">
                    <bold>Petal shape</bold>
                  </td><td rowspan="1" colspan="1">subpandurate, papillose</td><td rowspan="1" colspan="1">oblong-spathulate</td><td rowspan="1" colspan="1">oblong, papillose</td><td rowspan="1" colspan="1">oblong, papillose</td></tr><tr><td rowspan="1" colspan="1">
                    <bold>Epichile shape</bold>
                  </td><td rowspan="1" colspan="1">subquadrate, concave</td><td rowspan="1" colspan="1">suborbicular, concave</td><td rowspan="1" colspan="1">ovoid, deeply concave</td><td rowspan="1" colspan="1">ovoid, deeply concave</td></tr><tr><td rowspan="1" colspan="1">
                    <bold>Geographic distribution</bold>
                  </td><td rowspan="1" colspan="1">Ecuador (El Oro)</td><td rowspan="1" colspan="1">Ecuador, Colombia</td><td rowspan="1" colspan="1">Colombia</td><td rowspan="1" colspan="1">Colombia</td></tr><tr><td rowspan="1" colspan="1">
                    <bold>Elevation range</bold>
                  </td><td rowspan="1" colspan="1">900–1200 m</td><td rowspan="1" colspan="1">1500–2100 m</td><td rowspan="1" colspan="1">2050 m</td><td rowspan="1" colspan="1">1800–2300 m</td></tr></tbody></table></table-wrap></tp:treatment-sec><tp:treatment-sec sec-type="Type"><title>Type.</title><p>Ecuador • El Oro: Near Balsas, 1212 m, 13 April 2017, <italic>L. Baquero 3142</italic> (holotype: <abbrev xmlns:xlink="http://www.w3.org/1999/xlink" xlink:title="Instituto Nacional de Biodiversidad, Museo Ecuatoriano de Ciencias Naturales" xlink:type="simple">QCNE</abbrev>!).</p></tp:treatment-sec><tp:treatment-sec sec-type="Description"><title>Description.</title><p>Epiphytic <bold><italic>herb</italic></bold>, erect, caespitose, large up to 30 cm long. <bold><italic>Roots</italic></bold> slender, 0.6 mm in diameter. <bold><italic>Ramicauls</italic></bold> erect, slender, 1.0–1.4 cm long, enclosed by 2–3 loose, tubular sheets. <bold><italic>Leaf</italic></bold> erect, narrowly obovate, 20–27 cm long (including an indistinct petiole), 3–4 cm wide, thinly coriaceous, carinate abaxially, apex obtuse. <bold><italic>Inflorescence</italic></bold> a successively flowering raceme, born on a sparsely bracted, pendent, slightly verrucose peduncle, 15–20 cm long from the ramicauls; floral bract tubular, 8–10 mm long; pedicel 16 mm long. <bold><italic>Ovary</italic></bold> green suffused with blood-red, 5 mm long, slightly verrucose, round to slightly ribbed in cross-section; <bold><italic>Sepals</italic></bold> cream-colored suffused with brown-reddish toward the margins, densely pubescent, covered by brown-red warts and papillae adaxially, cream-colored with brown-red carinae abaxially; <bold><italic>dorsal sepal</italic></bold> ovate, 3.5 × 2.3 cm, connate to the lateral sepals for 9 mm, concave basally and convex towards the apex, apex acute, contracted into an erect, brown-red, slender tail, 3.4–6.0 cm long; <bold><italic>lateral sepals</italic></bold> oblique, ovate, 3.6 × 2.2 cm, concave basally and convex toward the apex, connate for 2.3 cm to form a broad, rounded sepaline cup, 8 mm deep, which extends from half of its length from the connate sepals, including the slightly deeper mentum underneath the lip, toward the base of the dorsal sepal; apex acute, contracted into tails similar to the dorsal sepal, 3.5–6.0 cm long. <bold><italic>Petals</italic></bold> cream-colored, suffused with orange toward the margins and marked with red-brown at the middle and on the adaxial side of the apex, cartilaginous, subpandurate, 4 × 2.3 mm, apex bivalved, brown-red, obtuse, rounded, papillose between the valves, the inner lamina slightly erose, the outer lamina recurved. <bold><italic>Lip</italic></bold> white with rose, suffused with orange, spathulate, 8.9 × 5.2 mm; epichile light rose, transversally subquadrate, 4.6 × 5.2 mm, concave, apex rounded and inflated, margins slightly involute and toothed, with three primary, orange lamellae and multiple, radiating, branching, elevated, rose suffused with orange secondary lamellae perpendicular to the primary lamellae; hypochile transversely elliptic, 4.3 × 2.5 mm, with erect, marginal, rounded angles, cleft centrally, base flexibly hinged to the column-foot, concave. <bold><italic>Column</italic></bold> white suffused with yellow, stout, semiterete, 4 mm long with 4 microscopic denticles at the apex. <bold><italic>Anther cap</italic></bold> white, 1.5 mm long. <bold><italic>Pollinia</italic></bold> 2, yellow, 1 mm long. <bold><italic>Fruits</italic></bold> and seeds not observed.</p></tp:treatment-sec><tp:treatment-sec sec-type="Eponymy"><title>Eponymy.</title><p>Named for Mario Aguilar, farmer, and orchid enthusiast from El Oro, with an extraordinary talent for finding rare orchids in nature, who first spotted the new species in the field.</p></tp:treatment-sec><tp:treatment-sec sec-type="Distribution and ecology"><title>Distribution and ecology.</title><p><italic><tp:taxon-name><tp:taxon-name-part taxon-name-part-type="genus" reg="Dracula">Dracula</tp:taxon-name-part> <tp:taxon-name-part taxon-name-part-type="species" reg="aguilarii">aguilarii</tp:taxon-name-part></tp:taxon-name></italic> is currently known from three localities in El Oro Province, southwestern Ecuador, at elevations of 900–1200 m (Fig. <xref ref-type="fig" rid="F6">6</xref>).</p><p>The species grows epiphytically on old, moss-covered trees, from the base of the trunk up to about 4 m above the ground. Nearby, other <italic><tp:taxon-name><tp:taxon-name-part taxon-name-part-type="genus" reg="Dracula">Dracula</tp:taxon-name-part></tp:taxon-name></italic> species such as <italic><tp:taxon-name><tp:taxon-name-part taxon-name-part-type="genus" reg="Dracula">D.</tp:taxon-name-part> <tp:taxon-name-part taxon-name-part-type="species" reg="cordobae">cordobae</tp:taxon-name-part></tp:taxon-name></italic> and <italic><tp:taxon-name><tp:taxon-name-part taxon-name-part-type="genus" reg="Dracula">D.</tp:taxon-name-part> <tp:taxon-name-part taxon-name-part-type="species" reg="woolwardiae">woolwardiae</tp:taxon-name-part></tp:taxon-name></italic> were observed (Fig. <xref ref-type="fig" rid="F8">8</xref>). Several <tp:taxon-name><tp:taxon-name-part taxon-name-part-type="subtribe" reg="Pleurothallidinae">Pleurothallidinae</tp:taxon-name-part></tp:taxon-name> (<tp:taxon-name><tp:taxon-name-part taxon-name-part-type="family" reg="Orchidaceae">Orchidaceae</tp:taxon-name-part></tp:taxon-name>) were also found growing sympatrically with <italic><tp:taxon-name><tp:taxon-name-part taxon-name-part-type="genus" reg="Dracula">D.</tp:taxon-name-part> <tp:taxon-name-part taxon-name-part-type="species" reg="aguilarii">aguilarii</tp:taxon-name-part></tp:taxon-name></italic>, including <italic><tp:taxon-name><tp:taxon-name-part taxon-name-part-type="genus" reg="Platystele">Platystele</tp:taxon-name-part> <tp:taxon-name-part taxon-name-part-type="species" reg="alucitae">alucitae</tp:taxon-name-part></tp:taxon-name></italic> Luer, <italic><tp:taxon-name><tp:taxon-name-part taxon-name-part-type="genus" reg="Platystele">P.</tp:taxon-name-part> <tp:taxon-name-part taxon-name-part-type="species" reg="caudatisepala">caudatisepala</tp:taxon-name-part></tp:taxon-name></italic> (C. Schweinfurth) Garay and <italic><tp:taxon-name><tp:taxon-name-part taxon-name-part-type="genus" reg="Specklinia">Specklinia</tp:taxon-name-part> <tp:taxon-name-part taxon-name-part-type="species" reg="colombiana">colombiana</tp:taxon-name-part></tp:taxon-name></italic> (Garay) Pridgeon &amp; M.W. Chase.</p></tp:treatment-sec><tp:treatment-sec sec-type="Conservation assessment"><title>Conservation assessment.</title><p><italic><tp:taxon-name><tp:taxon-name-part taxon-name-part-type="genus" reg="Dracula">Dracula</tp:taxon-name-part> <tp:taxon-name-part taxon-name-part-type="species" reg="aguilarii">aguilarii</tp:taxon-name-part></tp:taxon-name></italic> is known from three locations: the original site near Balsas and two additional sites approximately 4 km and 10 km to the north (Fig. <xref ref-type="fig" rid="F6">6</xref>). It has an estimated area of occupancy (<abbrev xmlns:xlink="http://www.w3.org/1999/xlink" xlink:title="area of occupancy" xlink:type="simple">AOO</abbrev>) and extent of occurrence (<abbrev xmlns:xlink="http://www.w3.org/1999/xlink" xlink:title="extent of occurrence" xlink:type="simple">EOO</abbrev>) of 12 km<sup>2</sup> (Fig. <xref ref-type="fig" rid="F6">6</xref>).</p><p>The cloud forests of the El Oro Province represent some of the last remnants of this ecosystem in southwestern Ecuador. According to GAD El Oro (2019), only about 6% of the province retains moderately preserved humid forests. Satellite imagery (Google Earth Pro) and field observations show strong habitat fragmentation, consistent with <xref ref-type="bibr" rid="B14">Hermes et al. (2017)</xref>, who describe the region as comprising small, isolated forest patches surrounded by extensive agricultural lands and pastures, with most remaining forests being young secondary stands or selectively logged.</p><p>All known populations of <italic><tp:taxon-name><tp:taxon-name-part taxon-name-part-type="genus" reg="Dracula">Dracula</tp:taxon-name-part> <tp:taxon-name-part taxon-name-part-type="species" reg="aguilarii">aguilarii</tp:taxon-name-part></tp:taxon-name></italic> occur in small, highly fragmented forest remnants. The most serious plausible threat defining “locations” is rapid forest clearing for cattle pastures, such that a single clearing event would affect most or all individuals within each remnant patch. Additional threats include illegal harvesting due to a persistent demand for new <italic><tp:taxon-name><tp:taxon-name-part taxon-name-part-type="genus" reg="Dracula">Dracula</tp:taxon-name-part></tp:taxon-name></italic> species among orchid collectors in Ecuador (<xref ref-type="bibr" rid="B33">Yeager et al. 2020</xref>).</p><p>We recommend classifying <italic><tp:taxon-name><tp:taxon-name-part taxon-name-part-type="genus" reg="Dracula">D.</tp:taxon-name-part> <tp:taxon-name-part taxon-name-part-type="species" reg="aguilarii">aguilarii</tp:taxon-name-part></tp:taxon-name></italic> as Endangered (<abbrev xmlns:xlink="http://www.w3.org/1999/xlink" xlink:title="Endangered" xlink:type="simple">EN</abbrev>) under criteria B1ab(iii)+2ab(iii), based on an <abbrev xmlns:xlink="http://www.w3.org/1999/xlink" xlink:title="extent of occurrence" xlink:type="simple">EOO</abbrev> &lt; 5000 km<sup>2</sup>, <abbrev xmlns:xlink="http://www.w3.org/1999/xlink" xlink:title="area of occupancy" xlink:type="simple">AOO</abbrev> &lt; 500 km<sup>2</sup>, number of locations &lt; 5, and inferred decline of quality of habitat (<xref ref-type="bibr" rid="B14">Hermes et al. 2017</xref> and pers. obs.).</p></tp:treatment-sec><tp:treatment-sec sec-type="Additional specimen examined"><title>Additional specimen examined.</title><p><bold>Ecuador</bold> • <bold>El Oro</bold>: Vía a Piñas, 957 m, 14 April 2017, flowered in cultivation at La Chilca, <italic>Luis E. Baquero LB 3143</italic> (<abbrev xmlns:xlink="http://www.w3.org/1999/xlink" xlink:title="Instituto Nacional de Biodiversidad, Museo Ecuatoriano de Ciencias Naturales" xlink:type="simple">QCNE</abbrev>!).</p></tp:treatment-sec><tp:treatment-sec sec-type="The first confirmed locality for Dracula soennemarkii"><title>The first confirmed locality for <italic><tp:taxon-name><tp:taxon-name-part taxon-name-part-type="genus" reg="Dracula">Dracula</tp:taxon-name-part> <tp:taxon-name-part taxon-name-part-type="species" reg="soennemarkii">soennemarkii</tp:taxon-name-part></tp:taxon-name></italic>.</title><p><italic><tp:taxon-name><tp:taxon-name-part taxon-name-part-type="genus" reg="Dracula">Dracula</tp:taxon-name-part> <tp:taxon-name-part taxon-name-part-type="species" reg="soennemarkii">soennemarkii</tp:taxon-name-part></tp:taxon-name></italic> was originally described in 2012 based on a plant purchased from Ecuagenera, an Ecuadorian orchid nursery, and exported under the name <italic><tp:taxon-name><tp:taxon-name-part taxon-name-part-type="genus" reg="Dracula">D.</tp:taxon-name-part> <tp:taxon-name-part taxon-name-part-type="species" reg="woolwardiae">woolwardiae</tp:taxon-name-part></tp:taxon-name></italic> (<xref ref-type="bibr" rid="B25">Luer and Thoerle 2012</xref>). The plant was cultivated by J. Sönnemark in Sweden, and its natural origin remained unknown until now.</p><p>We confirm that <italic><tp:taxon-name><tp:taxon-name-part taxon-name-part-type="genus" reg="Dracula">Dracula</tp:taxon-name-part> <tp:taxon-name-part taxon-name-part-type="species" reg="soennemarkii">soennemarkii</tp:taxon-name-part></tp:taxon-name></italic> occurs in El Oro Province, southwestern Ecuador, in the same habitat type as <italic><tp:taxon-name><tp:taxon-name-part taxon-name-part-type="genus" reg="Dracula">D.</tp:taxon-name-part> <tp:taxon-name-part taxon-name-part-type="species" reg="aguilarii">aguilarii</tp:taxon-name-part></tp:taxon-name></italic>, although not at the same locality. A sterile individual of <italic><tp:taxon-name><tp:taxon-name-part taxon-name-part-type="genus" reg="Dracula">D.</tp:taxon-name-part> <tp:taxon-name-part taxon-name-part-type="species" reg="soennemarkii">soennemarkii</tp:taxon-name-part></tp:taxon-name></italic> was found and collected at the confirmed site and subsequently cultivated ex situ until flowering. Upon anthesis, the ascending inflorescences bearing cupped flowers, shortly pubescent sepals, and a small lip with an indistinctive transition between the hypochile and the epichile, the latter with multiple narrow inward-pointing teeth, unequivocally supported its identification as <italic><tp:taxon-name><tp:taxon-name-part taxon-name-part-type="genus" reg="Dracula">D.</tp:taxon-name-part> <tp:taxon-name-part taxon-name-part-type="species" reg="soennemarkii">soennemarkii</tp:taxon-name-part></tp:taxon-name></italic> (Fig. <xref ref-type="fig" rid="F8">8F</xref>). The species differs from <italic><tp:taxon-name><tp:taxon-name-part taxon-name-part-type="genus" reg="Dracula">D.</tp:taxon-name-part> <tp:taxon-name-part taxon-name-part-type="species" reg="woolwardiae">woolwardiae</tp:taxon-name-part></tp:taxon-name></italic> in having smaller, less expanded flowers with shorter pubescence and tails of the sepals, and lacking a well-defined transition from the hypochile to the shallower epichile.</p></tp:treatment-sec><tp:treatment-sec><!--Section generated to contain objects referenced in tp:taxon-treatment.--><fig id="F1" position="float" orientation="portrait"><object-id xmlns:xlink="http://www.w3.org/1999/xlink" content-type="doi" xlink:type="simple">10.3897/phytokeys.273.182821.figure1</object-id><object-id xmlns:xlink="http://www.w3.org/1999/xlink" content-type="arpha" xlink:type="simple">00F66F02-81EE-5C63-AB11-C1586124EE4D</object-id><label>Figure 1.</label><caption><p>Overview of <italic><tp:taxon-name><tp:taxon-name-part taxon-name-part-type="genus" reg="Dracula">Dracula</tp:taxon-name-part> <tp:taxon-name-part taxon-name-part-type="species" reg="aguilarii">aguilarii</tp:taxon-name-part></tp:taxon-name></italic> Baquero, M.M. Jiménez &amp; Iturralde. <bold>A</bold>. Habit; <bold>B</bold>. Frontal view of the flower; <bold>C</bold>. Side view of the flower; <bold>D1</bold>. Lateral view of the ovary, column and lip; <bold>D2</bold>. Frontal view of the column, petals, and lip; <bold>E</bold>. Petals, adaxial and abaxial views. Illustration by Luis E. Baquero, based on the holotype (<italic>LB 3142</italic>).</p></caption><graphic xmlns:xlink="http://www.w3.org/1999/xlink" xlink:href="phytokeys-273-281_article-182821__-g001.jpg" id="oo_1604397.jpg" position="float" orientation="portrait" xlink:type="simple"><uri content-type="original_file" xlink:type="simple">https://binary.pensoft.net/fig/1604397</uri></graphic></fig><fig id="F2" position="float" orientation="portrait"><object-id xmlns:xlink="http://www.w3.org/1999/xlink" content-type="doi" xlink:type="simple">10.3897/phytokeys.273.182821.figure2</object-id><object-id xmlns:xlink="http://www.w3.org/1999/xlink" content-type="arpha" xlink:type="simple">448FB22D-B51A-5719-BC6E-E147B6222C77</object-id><label>Figure 2.</label><caption><p><italic><tp:taxon-name><tp:taxon-name-part taxon-name-part-type="genus" reg="Dracula">Dracula</tp:taxon-name-part> <tp:taxon-name-part taxon-name-part-type="species" reg="aguilarii">aguilarii</tp:taxon-name-part></tp:taxon-name></italic> Baquero, M.M. Jiménez &amp; Iturralde in vivo. <bold>A</bold>. Flower in ¾ view, showing the deep center, the convex sepals toward the apex, the short pubescence, and the proportionally small lip in relation to the sepals; <bold>B</bold>. Close-up of the petals and lip, frontal view; <bold>C</bold>. Close-up of the column, petals, and lip, lateral view; <bold>D</bold>. Side view of the flower, the deep and large mentum is visible as well as the convex towards the apex and pubescent sepals. Photographs by Luis E. Baquero (<italic>LB 3142</italic>, holotype, <abbrev xmlns:xlink="http://www.w3.org/1999/xlink" xlink:title="Instituto Nacional de Biodiversidad, Museo Ecuatoriano de Ciencias Naturales" xlink:type="simple">QCNE</abbrev>).</p></caption><graphic xmlns:xlink="http://www.w3.org/1999/xlink" xlink:href="phytokeys-273-281_article-182821__-g002.jpg" id="oo_1604400.jpg" position="float" orientation="portrait" xlink:type="simple"><uri content-type="original_file" xlink:type="simple">https://binary.pensoft.net/fig/1604400</uri></graphic></fig><fig id="F3" position="float" orientation="portrait"><object-id xmlns:xlink="http://www.w3.org/1999/xlink" content-type="doi" xlink:type="simple">10.3897/phytokeys.273.182821.figure3</object-id><object-id xmlns:xlink="http://www.w3.org/1999/xlink" content-type="arpha" xlink:type="simple">C87E0B33-058A-59AB-A205-C4241A0DC092</object-id><label>Figure 3.</label><caption><p>Colour variation in <italic><tp:taxon-name><tp:taxon-name-part taxon-name-part-type="genus" reg="Dracula">Dracula</tp:taxon-name-part> <tp:taxon-name-part taxon-name-part-type="species" reg="aguilarii">aguilarii</tp:taxon-name-part></tp:taxon-name></italic> Baquero, M.M. Jiménez &amp; Iturralde. <bold>A</bold>. Photo by Mario Aguilar from near Piñas; <bold>B</bold>. Photo by Marco M. Jiménez from a plant in situ at the southernmost known population near Balsas; <bold>C</bold>. Photo by Luis E Baquero from Holotype, <italic>LB 3142</italic>, <abbrev xmlns:xlink="http://www.w3.org/1999/xlink" xlink:title="Instituto Nacional de Biodiversidad, Museo Ecuatoriano de Ciencias Naturales" xlink:type="simple">QCNE</abbrev> (near Balsas); <bold>D</bold>. Photo by Marco M. Jiménez from a cultivated plant collected near Balsas.</p></caption><graphic xmlns:xlink="http://www.w3.org/1999/xlink" xlink:href="phytokeys-273-281_article-182821__-g003.jpg" id="oo_1604404.jpg" position="float" orientation="portrait" xlink:type="simple"><uri content-type="original_file" xlink:type="simple">https://binary.pensoft.net/fig/1604404</uri></graphic></fig><fig id="F4" position="float" orientation="portrait"><object-id xmlns:xlink="http://www.w3.org/1999/xlink" content-type="doi" xlink:type="simple">10.3897/phytokeys.273.182821.figure4</object-id><object-id xmlns:xlink="http://www.w3.org/1999/xlink" content-type="arpha" xlink:type="simple">BBB48EC3-E8D4-5CC3-B91F-FBAC54D77A5A</object-id><label>Figure 4.</label><caption><p>Comparison of <italic><tp:taxon-name><tp:taxon-name-part taxon-name-part-type="genus" reg="Dracula">Dracula</tp:taxon-name-part> <tp:taxon-name-part taxon-name-part-type="species" reg="aguilarii">aguilarii</tp:taxon-name-part></tp:taxon-name></italic> Baquero, M.M. Jiménez &amp; Iturralde vs. <italic><tp:taxon-name><tp:taxon-name-part taxon-name-part-type="genus" reg="Dracula">D.</tp:taxon-name-part> <tp:taxon-name-part taxon-name-part-type="species" reg="hirtzii">hirtzii</tp:taxon-name-part></tp:taxon-name></italic> Luer. <bold>A</bold>. Side view of the flowers; <bold>A1</bold>. <italic><tp:taxon-name><tp:taxon-name-part taxon-name-part-type="genus" reg="Dracula">Dracula</tp:taxon-name-part> <tp:taxon-name-part taxon-name-part-type="species" reg="aguilarii">aguilarii</tp:taxon-name-part></tp:taxon-name></italic>; <bold>A2</bold>. <italic><tp:taxon-name><tp:taxon-name-part taxon-name-part-type="genus" reg="Dracula">Dracula</tp:taxon-name-part> <tp:taxon-name-part taxon-name-part-type="species" reg="hirtzii">hirtzii</tp:taxon-name-part></tp:taxon-name></italic>; <bold>B</bold>. Adaxial (frontal) view of the flowers; <bold>B1</bold>. <italic><tp:taxon-name><tp:taxon-name-part taxon-name-part-type="genus" reg="Dracula">Dracula</tp:taxon-name-part> <tp:taxon-name-part taxon-name-part-type="species" reg="aguilarii">aguilarii</tp:taxon-name-part></tp:taxon-name></italic>; <bold>B2</bold>. <italic><tp:taxon-name><tp:taxon-name-part taxon-name-part-type="genus" reg="Dracula">Dracula</tp:taxon-name-part> <tp:taxon-name-part taxon-name-part-type="species" reg="hirtzii">hirtzii</tp:taxon-name-part></tp:taxon-name></italic>; <bold>C</bold>. Abaxial (back) view of the flowers; <bold>C1</bold>. <italic><tp:taxon-name><tp:taxon-name-part taxon-name-part-type="genus" reg="Dracula">Dracula</tp:taxon-name-part> <tp:taxon-name-part taxon-name-part-type="species" reg="aguilarii">aguilarii</tp:taxon-name-part></tp:taxon-name></italic>, white dotted lines highlight the broad, rounded, concave sepaline cup; <bold>C2</bold>. <italic><tp:taxon-name><tp:taxon-name-part taxon-name-part-type="genus" reg="Dracula">Dracula</tp:taxon-name-part> <tp:taxon-name-part taxon-name-part-type="species" reg="hirtzii">hirtzii</tp:taxon-name-part></tp:taxon-name></italic>, the white dotted lines highlight the narrow, longitudinal mentum. Photographs by Luis E. Baquero from <italic><tp:taxon-name><tp:taxon-name-part taxon-name-part-type="genus" reg="Dracula">Dracula</tp:taxon-name-part> <tp:taxon-name-part taxon-name-part-type="species" reg="aguilarii">aguilarii</tp:taxon-name-part></tp:taxon-name></italic>, <italic>LB 3143</italic>, (<abbrev xmlns:xlink="http://www.w3.org/1999/xlink" xlink:title="Instituto Nacional de Biodiversidad, Museo Ecuatoriano de Ciencias Naturales" xlink:type="simple">QCNE</abbrev>), and <italic><tp:taxon-name><tp:taxon-name-part taxon-name-part-type="genus" reg="Dracula">Dracula</tp:taxon-name-part> <tp:taxon-name-part taxon-name-part-type="species" reg="hirtzii">hirtzii</tp:taxon-name-part></tp:taxon-name></italic>, <italic>LB 3144</italic> (<abbrev xmlns:xlink="http://www.w3.org/1999/xlink" xlink:title="Instituto Nacional de Biodiversidad, Museo Ecuatoriano de Ciencias Naturales" xlink:type="simple">QCNE</abbrev>).</p></caption><graphic xmlns:xlink="http://www.w3.org/1999/xlink" xlink:href="phytokeys-273-281_article-182821__-g004.jpg" id="oo_1604407.jpg" position="float" orientation="portrait" xlink:type="simple"><uri content-type="original_file" xlink:type="simple">https://binary.pensoft.net/fig/1604407</uri></graphic></fig><fig id="F5" position="float" orientation="portrait"><object-id xmlns:xlink="http://www.w3.org/1999/xlink" content-type="doi" xlink:type="simple">10.3897/phytokeys.273.182821.figure5</object-id><object-id xmlns:xlink="http://www.w3.org/1999/xlink" content-type="arpha" xlink:type="simple">02C15CD7-3B91-5EAA-865A-9032A1133973</object-id><label>Figure 5.</label><caption><p>Comparison of <italic><tp:taxon-name><tp:taxon-name-part taxon-name-part-type="genus" reg="Dracula">Dracula</tp:taxon-name-part> <tp:taxon-name-part taxon-name-part-type="species" reg="aguilarii">aguilarii</tp:taxon-name-part></tp:taxon-name></italic> Baquero, M.M. Jimenez &amp; Iturralde vs. <italic><tp:taxon-name><tp:taxon-name-part taxon-name-part-type="genus" reg="Dracula">D.</tp:taxon-name-part> <tp:taxon-name-part taxon-name-part-type="species" reg="hirtzii">hirtzii</tp:taxon-name-part></tp:taxon-name></italic> Luer. <bold>A</bold>. <italic><tp:taxon-name><tp:taxon-name-part taxon-name-part-type="genus" reg="Dracula">Dracula</tp:taxon-name-part> <tp:taxon-name-part taxon-name-part-type="species" reg="aguilarii">aguilarii</tp:taxon-name-part></tp:taxon-name></italic>; <bold>A1</bold>. Frontal view and close-up of the column, petals, and lip; <bold>A2</bold>. Adaxial view of the petal; <bold>A3</bold>. Abaxial view of the petal; <bold>B</bold>. <italic><tp:taxon-name><tp:taxon-name-part taxon-name-part-type="genus" reg="Dracula">Dracula</tp:taxon-name-part> <tp:taxon-name-part taxon-name-part-type="species" reg="hirtzii">hirtzii</tp:taxon-name-part></tp:taxon-name></italic>; <bold>B1</bold>. Frontal view and close-up of the column, petals and lip; <bold>B2</bold>. Adaxial view of the petal; <bold>B3</bold>. Abaxial view of the petal; <bold>C</bold>. Lateral view of the column, petals and lip; <bold>C1</bold>. <italic><tp:taxon-name><tp:taxon-name-part taxon-name-part-type="genus" reg="Dracula">Dracula</tp:taxon-name-part> <tp:taxon-name-part taxon-name-part-type="species" reg="aguilarii">aguilarii</tp:taxon-name-part></tp:taxon-name></italic>; <bold>C2</bold>. <italic><tp:taxon-name><tp:taxon-name-part taxon-name-part-type="genus" reg="Dracula">Dracula</tp:taxon-name-part> <tp:taxon-name-part taxon-name-part-type="species" reg="hirtzii">hirtzii</tp:taxon-name-part></tp:taxon-name></italic>; <bold>D</bold>. Adaxial view of the lip; <bold>D1</bold>. <italic><tp:taxon-name><tp:taxon-name-part taxon-name-part-type="genus" reg="Dracula">Dracula</tp:taxon-name-part> <tp:taxon-name-part taxon-name-part-type="species" reg="aguilarii">aguilarii</tp:taxon-name-part></tp:taxon-name></italic>; <bold>D2</bold>. <italic><tp:taxon-name><tp:taxon-name-part taxon-name-part-type="genus" reg="Dracula">Dracula</tp:taxon-name-part> <tp:taxon-name-part taxon-name-part-type="species" reg="hirtzii">hirtzii</tp:taxon-name-part></tp:taxon-name></italic>; <bold>E</bold>. Adaxial view of the leaves; <bold>E1</bold>. <italic><tp:taxon-name><tp:taxon-name-part taxon-name-part-type="genus" reg="Dracula">Dracula</tp:taxon-name-part> <tp:taxon-name-part taxon-name-part-type="species" reg="aguilarii">aguilarii</tp:taxon-name-part></tp:taxon-name></italic>; <bold>E2</bold>. <italic><tp:taxon-name><tp:taxon-name-part taxon-name-part-type="genus" reg="Dracula">Dracula</tp:taxon-name-part> <tp:taxon-name-part taxon-name-part-type="species" reg="hirtzii">hirtzii</tp:taxon-name-part></tp:taxon-name></italic>. Photographs by Luis E. Baquero.</p></caption><graphic xmlns:xlink="http://www.w3.org/1999/xlink" xlink:href="phytokeys-273-281_article-182821__-g005.jpg" id="oo_1604410.jpg" position="float" orientation="portrait" xlink:type="simple"><uri content-type="original_file" xlink:type="simple">https://binary.pensoft.net/fig/1604410</uri></graphic></fig><fig id="F6" position="float" orientation="portrait"><object-id xmlns:xlink="http://www.w3.org/1999/xlink" content-type="doi" xlink:type="simple">10.3897/phytokeys.273.182821.figure6</object-id><object-id xmlns:xlink="http://www.w3.org/1999/xlink" content-type="arpha" xlink:type="simple">46231311-F25E-5E64-BD68-7490ABAF6A24</object-id><label>Figure 6.</label><caption><p>Distribution of the known populations of <italic><tp:taxon-name><tp:taxon-name-part taxon-name-part-type="genus" reg="Dracula">Dracula</tp:taxon-name-part> <tp:taxon-name-part taxon-name-part-type="species" reg="aguilarii">aguilarii</tp:taxon-name-part></tp:taxon-name></italic> Baquero, M.M. Jiménez &amp; Iturralde and morphologically similar species, and confirmed locality of <italic><tp:taxon-name><tp:taxon-name-part taxon-name-part-type="genus" reg="Dracula">D.</tp:taxon-name-part> <tp:taxon-name-part taxon-name-part-type="species" reg="soennemarkii">soennemarkii</tp:taxon-name-part></tp:taxon-name></italic> Luer &amp; Dalström, in the northern Andes. Base map layer was obtained from Google Satellite imagery (Google LLC; <ext-link xmlns:xlink="http://www.w3.org/1999/xlink" xlink:href="https://www.google.com/earth/" ext-link-type="uri" xlink:type="simple">https://www.google.com/earth/</ext-link>).</p></caption><graphic xmlns:xlink="http://www.w3.org/1999/xlink" xlink:href="phytokeys-273-281_article-182821__-g006.jpg" id="oo_1604413.jpg" position="float" orientation="portrait" xlink:type="simple"><uri content-type="original_file" xlink:type="simple">https://binary.pensoft.net/fig/1604413</uri></graphic></fig><fig id="F8" position="float" orientation="portrait"><object-id xmlns:xlink="http://www.w3.org/1999/xlink" content-type="doi" xlink:type="simple">10.3897/phytokeys.273.182821.figure8</object-id><object-id xmlns:xlink="http://www.w3.org/1999/xlink" content-type="arpha" xlink:type="simple">F7028ABE-C78E-5030-96CA-026CA8879765</object-id><label>Figure 8.</label><caption><p>Known species and natural hybrids of <italic><tp:taxon-name><tp:taxon-name-part taxon-name-part-type="genus" reg="Dracula">Dracula</tp:taxon-name-part></tp:taxon-name></italic> from El Oro province, southwestern Ecuador. <bold>A</bold>. <italic><tp:taxon-name><tp:taxon-name-part taxon-name-part-type="genus" reg="Dracula">D.</tp:taxon-name-part> <tp:taxon-name-part taxon-name-part-type="species" reg="aguilarii">aguilarii</tp:taxon-name-part></tp:taxon-name></italic> Baquero, M.M. Jiménez &amp; Iturralde; <bold>B</bold>. <italic><tp:taxon-name><tp:taxon-name-part taxon-name-part-type="genus" reg="Dracula">D.</tp:taxon-name-part> <tp:taxon-name-part taxon-name-part-type="species" reg="woolwardiae">woolwardiae</tp:taxon-name-part></tp:taxon-name></italic> (F. Lehmann ex Kraenzlin) Luer; <bold>C</bold>. <italic><tp:taxon-name><tp:taxon-name-part taxon-name-part-type="genus" reg="Dracula">D.</tp:taxon-name-part> <tp:taxon-name-part taxon-name-part-type="species" reg="cordobae">cordobae</tp:taxon-name-part></tp:taxon-name></italic> Luer; <bold>D</bold>. <italic><tp:taxon-name><tp:taxon-name-part taxon-name-part-type="genus" reg="Dracula">D.</tp:taxon-name-part> <tp:taxon-name-part taxon-name-part-type="species" reg="mopsus">mopsus</tp:taxon-name-part></tp:taxon-name></italic> (F. Lehmann &amp; Kraenzlin) Luer; <bold>E</bold>. <italic><tp:taxon-name><tp:taxon-name-part taxon-name-part-type="genus" reg="Dracula">D.</tp:taxon-name-part> <tp:taxon-name-part taxon-name-part-type="hybrid-sign">×</tp:taxon-name-part> <tp:taxon-name-part taxon-name-part-type="species" reg="pinasensis">pinasensis</tp:taxon-name-part></tp:taxon-name></italic> Zambrano &amp; Solano; <bold>F</bold>. <italic><tp:taxon-name><tp:taxon-name-part taxon-name-part-type="genus" reg="Dracula">D.</tp:taxon-name-part> <tp:taxon-name-part taxon-name-part-type="species" reg="soennemarkii">soennemarkii</tp:taxon-name-part></tp:taxon-name></italic> Luer &amp; Dalström. <bold>A</bold>. From holotype, <italic>LB 3142</italic><abbrev xmlns:xlink="http://www.w3.org/1999/xlink" xlink:title="Instituto Nacional de Biodiversidad, Museo Ecuatoriano de Ciencias Naturales" xlink:type="simple">QCNE</abbrev>, and <bold>B–F</bold>. From near Piñas. Photographs by Luis E. Baquero (<bold>A–E</bold>), and Mario Aguilar (<bold>F</bold>).</p></caption><graphic xmlns:xlink="http://www.w3.org/1999/xlink" xlink:href="phytokeys-273-281_article-182821__-g008.jpg" id="oo_1604419.jpg" position="float" orientation="portrait" xlink:type="simple"><uri content-type="original_file" xlink:type="simple">https://binary.pensoft.net/fig/1604419</uri></graphic></fig></tp:treatment-sec><ref-list><ref id="B14"><mixed-citation xmlns:xlink="http://www.w3.org/1999/xlink" xlink:type="simple">Hermes C, Jansen J, Schaefer H (2017) Habitat requirements and population estimate of the endangered Ecuadorian Tapaculo <italic><tp:taxon-name><tp:taxon-name-part taxon-name-part-type="genus">Scytalopus</tp:taxon-name-part> <tp:taxon-name-part taxon-name-part-type="species">robbinsi</tp:taxon-name-part></tp:taxon-name></italic>. Bird Conservation International 28(2): 302–318. <ext-link xlink:href="10.1017/s095927091600054x" ext-link-type="doi" xlink:type="simple">https://doi.org/10.1017/s095927091600054x</ext-link></mixed-citation></ref><ref id="B33"><mixed-citation xmlns:xlink="http://www.w3.org/1999/xlink" xlink:type="simple">Yeager J, Baquero LE, Zarling A (2020) Mediating ethical considerations in the conservation and sustainable biocommerce of the jewels of the rainforest. Journal for Nature Conservation 54: e125803. <ext-link xlink:href="10.1016/j.jnc.2020.125803" ext-link-type="doi" xlink:type="simple">https://doi.org/10.1016/j.jnc.2020.125803</ext-link></mixed-citation></ref><ref id="B25"><mixed-citation xmlns:xlink="http://www.w3.org/1999/xlink" xlink:type="simple">Luer C, Thoerle L (2012) Miscellaneous new species in the <tp:taxon-name><tp:taxon-name-part taxon-name-part-type="subtribe">Pleurothallidinae</tp:taxon-name-part></tp:taxon-name> (<tp:taxon-name><tp:taxon-name-part taxon-name-part-type="family">Orchidaceae</tp:taxon-name-part></tp:taxon-name>). Harvard Papers in Botany 17(2): 333–368. <ext-link xlink:href="10.3100/025.017.0214" ext-link-type="doi" xlink:type="simple">https://doi.org/10.3100/025.017.0214</ext-link></mixed-citation></ref></ref-list></tp:taxon-treatment>
