# Supplementary material for: Dracula aguilarii (Orchidaceae, Pleurothallidinae), a new species from southwestern Ecuador and the first confirmed location for Dracula soennemarkii
Source: PhytoKeys. 2026 Apr 23;273:281–97. doi: 10.3897/phytokeys.273.182821 (PMC13133676; doi:10.3897/phytokeys.273.182821)
Supplement: XML Treatment for Dracula soennemarkii [file phytokeys.273.182821-treatment2.xml]

<!DOCTYPE tp:taxon-treatment
  PUBLIC "-//TaxonX//DTD Taxonomic Treatment Publishing DTD v0 20100105//EN" "tax-treatment-NSO.dtd">
<tp:taxon-treatment xmlns:tp="http://www.plazi.org/taxpub"><tp:treatment-meta><kwd-group><label>Taxon classification</label><kwd>
              <named-content content-type="kingdom">Plantae</named-content>
            </kwd><kwd>
              <named-content content-type="order">Asparagales</named-content>
            </kwd><kwd>
              <named-content content-type="family">Orchidaceae</named-content>
            </kwd></kwd-group><mixed-citation publication-type="journal"><person-group><name><surname>Baquero R.</surname><given-names>Luis E.</given-names></name><name><surname>Jiménez</surname><given-names>Marco M.</given-names></name><name><surname>Iturralde</surname><given-names>Gabriel A.</given-names></name></person-group><article-title><italic><tp:taxon-name><tp:taxon-name-part taxon-name-part-type="genus" reg="Dracula">Dracula</tp:taxon-name-part> <tp:taxon-name-part taxon-name-part-type="species" reg="aguilarii">aguilarii</tp:taxon-name-part></tp:taxon-name></italic> (<tp:taxon-name><tp:taxon-name-part taxon-name-part-type="family" reg="Orchidaceae">Orchidaceae</tp:taxon-name-part></tp:taxon-name>, <tp:taxon-name><tp:taxon-name-part taxon-name-part-type="subtribe" reg="Pleurothallidinae">Pleurothallidinae</tp:taxon-name-part></tp:taxon-name>), a new species from southwestern Ecuador and the first confirmed location for <italic><tp:taxon-name><tp:taxon-name-part taxon-name-part-type="genus" reg="Dracula">Dracula</tp:taxon-name-part> <tp:taxon-name-part taxon-name-part-type="species" reg="soennemarkii">soennemarkii</tp:taxon-name-part></tp:taxon-name></italic></article-title><source>PhytoKeys</source><day>23</day><month>04</month><year>2026</year><volume>273</volume><fpage>281</fpage><lpage>297</lpage><pub-id pub-id-type="doi">10.3897/phytokeys.273.182821</pub-id></mixed-citation></tp:treatment-meta><tp:nomenclature><tp:taxon-name><object-id xmlns:xlink="http://www.w3.org/1999/xlink" content-type="arpha" xlink:type="simple">0CD73288-F760-5C40-AE3F-5863E6F0B9C4</object-id>
                		<tp:taxon-name-part taxon-name-part-type="genus" reg="Dracula">Dracula</tp:taxon-name-part> <tp:taxon-name-part taxon-name-part-type="species" reg="soennemarkii">soennemarkii</tp:taxon-name-part>
                	</tp:taxon-name><tp:taxon-authority>Luer &amp; Dalström, Harvard Papers in Botany, 17(2): f. 11. 2012.</tp:taxon-authority></tp:nomenclature><tp:treatment-sec sec-type="Type"><title>Type.</title><p>Ecuador, <italic>s. loc</italic>., purchased from Ecuagenera, Gualaceo, Ecuador as <italic><tp:taxon-name><tp:taxon-name-part taxon-name-part-type="genus" reg="Dracula">Dracula</tp:taxon-name-part> <tp:taxon-name-part taxon-name-part-type="species" reg="woolwardiae">woolwardiae</tp:taxon-name-part></tp:taxon-name></italic>, flowered in cultivation at Halmstad, Sweden, J. Sönnemark, July 2011, <italic>S. Dalström 3506</italic> (Holotype: W; Isotype: MO).</p></tp:treatment-sec><tp:treatment-sec sec-type="Specimen examined"><title>Specimen examined.</title><p><bold>Ecuador</bold> • <bold>El Oro</bold>: Vía a Piñas, 1271 m, 13 April 2017, <italic>Luis E. Baquero, LB 3138</italic> (<abbrev xmlns:xlink="http://www.w3.org/1999/xlink" xlink:title="Instituto Nacional de Biodiversidad, Museo Ecuatoriano de Ciencias Naturales" xlink:type="simple">QCNE</abbrev>!).</p></tp:treatment-sec><tp:treatment-sec sec-type="Conservation assessment for D. soennemarkii"><title>Conservation assessment for <italic><tp:taxon-name><tp:taxon-name-part taxon-name-part-type="genus" reg="Dracula">D.</tp:taxon-name-part> <tp:taxon-name-part taxon-name-part-type="species" reg="soennemarkii">soennemarkii</tp:taxon-name-part></tp:taxon-name></italic>.</title><p><italic><tp:taxon-name><tp:taxon-name-part taxon-name-part-type="genus" reg="Dracula">Dracula</tp:taxon-name-part> <tp:taxon-name-part taxon-name-part-type="species" reg="soennemarkii">soennemarkii</tp:taxon-name-part></tp:taxon-name></italic> is known from a single location, located 3 km from the second <italic><tp:taxon-name><tp:taxon-name-part taxon-name-part-type="genus" reg="Dracula">D.</tp:taxon-name-part> <tp:taxon-name-part taxon-name-part-type="species" reg="aguilarii">aguilarii</tp:taxon-name-part></tp:taxon-name></italic> locality (Fig. <xref ref-type="fig" rid="F6">6</xref>). Its <abbrev xmlns:xlink="http://www.w3.org/1999/xlink" xlink:title="area of occupancy" xlink:type="simple">AOO</abbrev> is 4 km<sup>2</sup>. This species is subject to the same threats described for <italic><tp:taxon-name><tp:taxon-name-part taxon-name-part-type="genus" reg="Dracula">D.</tp:taxon-name-part> <tp:taxon-name-part taxon-name-part-type="species" reg="aguilarii">aguilarii</tp:taxon-name-part></tp:taxon-name></italic>, especially rapid forest clearing for pastures and illegal harvesting.</p><p>We recommend classifying <italic><tp:taxon-name><tp:taxon-name-part taxon-name-part-type="genus" reg="Dracula">D.</tp:taxon-name-part> <tp:taxon-name-part taxon-name-part-type="species" reg="soennemarkii">soennemarkii</tp:taxon-name-part></tp:taxon-name></italic> as Critically Endangered (<abbrev xmlns:xlink="http://www.w3.org/1999/xlink" xlink:title="Critically Endangered" xlink:type="simple">CR</abbrev>) under criteria B2ab(iii), based on an <abbrev xmlns:xlink="http://www.w3.org/1999/xlink" xlink:title="area of occupancy" xlink:type="simple">AOO</abbrev> &lt; 10 km<sup>2</sup>, number of locations = 1, and inferred decline of quality of habitat (<xref ref-type="bibr" rid="B14">Hermes et al. 2017</xref> and pers. obs.).</p></tp:treatment-sec><tp:treatment-sec><!--Section generated to contain objects referenced in tp:taxon-treatment.--><fig id="F6" position="float" orientation="portrait"><object-id xmlns:xlink="http://www.w3.org/1999/xlink" content-type="doi" xlink:type="simple">10.3897/phytokeys.273.182821.figure6</object-id><object-id xmlns:xlink="http://www.w3.org/1999/xlink" content-type="arpha" xlink:type="simple">46231311-F25E-5E64-BD68-7490ABAF6A24</object-id><label>Figure 6.</label><caption><p>Distribution of the known populations of <italic><tp:taxon-name><tp:taxon-name-part taxon-name-part-type="genus" reg="Dracula">Dracula</tp:taxon-name-part> <tp:taxon-name-part taxon-name-part-type="species" reg="aguilarii">aguilarii</tp:taxon-name-part></tp:taxon-name></italic> Baquero, M.M. Jiménez &amp; Iturralde and morphologically similar species, and confirmed locality of <italic><tp:taxon-name><tp:taxon-name-part taxon-name-part-type="genus" reg="Dracula">D.</tp:taxon-name-part> <tp:taxon-name-part taxon-name-part-type="species" reg="soennemarkii">soennemarkii</tp:taxon-name-part></tp:taxon-name></italic> Luer &amp; Dalström, in the northern Andes. Base map layer was obtained from Google Satellite imagery (Google LLC; <ext-link xmlns:xlink="http://www.w3.org/1999/xlink" xlink:href="https://www.google.com/earth/" ext-link-type="uri" xlink:type="simple">https://www.google.com/earth/</ext-link>).</p></caption><graphic xmlns:xlink="http://www.w3.org/1999/xlink" xlink:href="phytokeys-273-281_article-182821__-g006.jpg" id="oo_1604413.jpg" position="float" orientation="portrait" xlink:type="simple"><uri content-type="original_file" xlink:type="simple">https://binary.pensoft.net/fig/1604413</uri></graphic></fig></tp:treatment-sec><ref-list><ref id="B14"><mixed-citation xmlns:xlink="http://www.w3.org/1999/xlink" xlink:type="simple">Hermes C, Jansen J, Schaefer H (2017) Habitat requirements and population estimate of the endangered Ecuadorian Tapaculo <italic><tp:taxon-name><tp:taxon-name-part taxon-name-part-type="genus">Scytalopus</tp:taxon-name-part> <tp:taxon-name-part taxon-name-part-type="species">robbinsi</tp:taxon-name-part></tp:taxon-name></italic>. Bird Conservation International 28(2): 302–318. <ext-link xlink:href="10.1017/s095927091600054x" ext-link-type="doi" xlink:type="simple">https://doi.org/10.1017/s095927091600054x</ext-link></mixed-citation></ref></ref-list></tp:taxon-treatment>
